# Supplementary material for: Novel Thin Film Nanocomposite Forward Osmosis Membranes Prepared by Organic Phase Controlled Interfacial Polymerization with Functional Multi-Walled Carbon Nanotubes
Source: Membranes (Basel). 2021 Jun 28;11(7):476. doi: 10.3390/membranes11070476 (PMC8304348; doi:10.3390/membranes11070476)
Supplement: Supplementary file 1 [file membranes-11-00476-s001.zip]

Archive with 1 entries (1 files):
- membranes-1260765-supplementary.pdf
